# Supplementary material for: Long-Term Changes in Refractive Error and Clinical Evaluation in Partially Accommodative Esotropia after Surgery
Source: PLoS One. 2016 Dec 9;11(12):e0166695. doi: 10.1371/journal.pone.0166695 (PMC5147847; doi:10.1371/journal.pone.0166695)
Supplement: S1 File — (XLSX) [file pone.0166695.s001.xlsx]

## Sheet: 통계정리
ID	Sex	Dist	Near	Dist(G)	Near(G)	Dist 6M	Near 6M	Dist(G) 6M	Near(G) 6M	Dist 1Y	Near 1Y	Dist(G) 1Y	Near(G) 1Y	Dist 2Y	Near 2Y	Dist(G) 2Y	Near(G) 2Y	Dist 3Y	Near 3Y	Dist(G) 3Y	Near(G) 3Y	Dist 4Y	Near 4Y	Dist(G) 4Y	Near(G) 4Y	Dist 5Y	Near 5Y	Dist(G) 5Y	Near(G) 5Y	술전 입체시	술후 입체시	R/L	우세/비우세/교대	약시/반대/정상	preop RE	6M RE	1Y RE	2Y RE	3Y RE	4Y RE	5Y RE	preop SE	6M SE	1Y SE	2Y SE	3Y SE	4Y SE	5Y SE
1	M	30	30	20	20	12	15	0	4	10	12	2	2	15	15	0	0	10	10	0	0	12	8	0	0	8	10	4	6	0	400	1	1	2	4	3.5	4.5	4	3.5	2.5	3.5	3.5	3.25	4.25	4	3.375	2.25	3.25
1	M	30	30	20	20	12	15	0	4	10	12	2	2	15	15	0	0	10	10	0	0	12	8	0	0	8	10	4	6	0	400	2	2	1	5.5	4.5	4	5	3.75	3.5	3	4.75	3.75	3.25	3.5	2.875	2.75	2.625
2	F	50	60	30	35	12	12	0	0	8	8	0	0	8	8	0	0	6	6	0	0	12	10	0	0	6	6	0	0	800	140	1	1	2	2.75	2	2.25	2.5	2.25	2	1.5	2.5	0.875	1.625	1.75	1.625	1.25	0.75
2	F	50	60	30	35	12	12	0	0	8	8	0	0	8	8	0	0	6	6	0	0	12	10	0	0	6	6	0	0	800	140	2	2	1	3	2.5	3	3.5	3	3	2	2.75	1.375	2.125	2.375	2.125	2	1
3	M	35	35	20	20	8	8	0	0	4	4	0	0	4	4	0	0	4	4	0	0	4	4	0	0	4	4	0	0	0	400	1	2	1	5	6	5	5	4.5	3.5	2.5	4	4.75	3.5	3.5	3.75	2.875	2
3	M	35	35	20	20	8	8	0	0	4	4	0	0	4	4	0	0	4	4	0	0	4	4	0	0	4	4	0	0	0	400	2	1	2	5.5	6.5	5	5	4.5	3.5	3	4.5	5	3.5	3.5	3.75	2.875	2.125
4	M	30	30	20	20	4	4	0	0	0	0	0	0	0	0	0	0															1	1	3	2.5	1.5	1	0.75				2.25	1.125	0.5	0.25
4	M	30	30	20	20	4	4	0	0	0	0	0	0	0	0	0	0															2	2	3	2.5	2	2	1.25				2.25	1.75	1.625	0.875
5	M	50	60	30	40	15	15	4	6	12	15	2	4	6	6	0	2	8	8	4	4	2	2	0	0	6	6	2	2			1	2	3	2	1	1.5	1	0	0	-0.5	1.875	0.5	1	0.75	-0.375	-0.375	-0.875
5	M	50	60	30	40	15	15	4	6	12	15	2	4	6	6	0	2	8	8	4	4	2	2	0	0	6	6	2	2			2	1	3	2	1.25	1.5	1	-0.25	0.25	-0.5	1.875	0.875	1.25	0.5	-0.75	0	-0.875
6	F	60	65	25	25	30	30	2	8	15	20	0	0	10	10	0	0	12	12	0	0	10	8	0	0	4	4	0	0	400	100	1	2	1	5.5	6	5.5	5.5	4.5	4.5	4	5.5	5.5	5.25	5	4.25	4	3.5
6	F	60	65	25	25	30	30	2	8	15	20	0	0	10	10	0	0	12	12	0	0	10	8	0	0	4	4	0	0	400	100	2	1	2	4.75	4.5	4.5	4	3	4.25	3.5	4.125	4.25	4.5	3.75	2.75	3.75	3
7	M	45	45	30	30	15	20	0	0	15	15	0	0	20	25	0	0	20	20	0	0	12	12	0	0	10	10	0	0			1	1	3	3	3.25	3	2.25	1.25	1	1	2.75	3.125	3	2.25	1.125	0.5	0.5
7	M	45	45	30	30	15	20	0	0	15	15	0	0	20	25	0	0	20	20	0	0	12	12	0	0	10	10	0	0			2	2	3	3	3	3.5	3	2	1.75	1.5	3	2.75	2.875	2.5	1.25	0.875	0.875
8	F	50	50	30	30	6	10	0	0	4	8	0	0	4	4	0	0	2	2	0	0									3000	800	1	2	1	6.5	4	4	2.5	2			5.75	3.25	3.125	1.75	1.25
8	F	50	50	30	30	6	10	0	0	4	8	0	0	4	4	0	0	2	2	0	0									3000	800	2	1	2	6	3.5	4	2.5	1.75			6	3	3.5	1.75	1.375
9	F	80	80	35	35	25	25	4	8	15	15	-4	-4	20	25	6	6	10	10	0	0	8	8	0	0	6	6	0	0	800	200	1	1	3	8	7	7	6	5.5	4	3.5	7.5	6.5	6.5	5.5	5	3.5	3.25
9	F	80	80	35	35	25	25	4	8	15	15	-4	-4	20	25	6	6	10	10	0	0	8	8	0	0	6	6	0	0	800	200	2	2	3	8	6.5	6.5	6	3.5	3.5	3.5	7.5	6	6	5.5	3.25	3.25	3.25
10	M	35	40	20	25	0	0	0	0	0	0	0	0	0	0	0	0	0	0	0	0	0	0	0	0	0	0	0	0			1	1	3	1.75	1	0.75	0.75	1.5	0.5	0	1.25	0.5	0.25	0.5	1.25	0	-0.5
10	M	35	40	20	25	0	0	0	0	0	0	0	0	0	0	0	0	0	0	0	0	0	0	0	0	0	0	0	0			2	2	3	4.75	3.5	3.5	3	3.5	2.25	1.5	4.25	3.125	3	2.625	3	1.75	1
11	F	40	40	25	30	0	0	0	0	0	0	0	0	0	0	0	0	0	0	0	0	0	0	0	0	0	0	0	0	400	140	1	1	2	2	2.25	1.5	0.75	0.75	0	-0.5	2	2	1.125	0.75	0.5	0	-0.5
11	F	40	40	25	30	0	0	0	0	0	0	0	0	0	0	0	0	0	0	0	0	0	0	0	0	0	0	0	0	400	140	2	2	1	2.5	2	1.25	0.75	0.75	0.5	0	2.5	1.75	1.125	0.75	0.75	0.375	0
12	F	35	35	20	20	25	25	6	8	25	25	4	4	20	25	4	4	25	25	4	6	25	20	8	6	15	20	6	8			1	1	3	4.75	3	5.5	4	4.5	4	5	3.5	2.375	4.5	3.25	3.75	3.25	4.25
12	F	35	35	20	20	25	25	6	8	25	25	4	4	20	25	4	4	25	25	4	6	25	20	8	6	15	20	6	8			2	2	3	4.75	5	5.5	3.5	4.5	4	4.5	3.5	3.75	4.5	3.125	3.75	3.25	3.75
13	M	60	70	40	40	-2	-2	-8	-8	-6	-6	-20	-20	-25	-25	-25	-25	0	0	0	0	0	0	-6	-6	-12	-12	-12	-12	3000	800	1	1	1	6	5	4.5	3.5	4	4.5	5	5.5	4.5	4	2.75	3.5	4	4.25
13	M	60	70	40	40	-2	-2	-8	-8	-6	-6	-20	-20	-25	-25	-25	-25	0	0	0	0	0	0	-6	-6	-12	-12	-12	-12	3000	800	2	2	1	5.75	5	4.5	4	3.5	4.5	5	4.75	4.5	4	3.25	3	4	4.25
14	F	70	70	30	30	40	40	12	12	40	40	4	4	45	45	2	2	25	30	10	10	40	40	2	2	30	35	4	6	0	0	1	2	3	11	10.75	11	10	10	10	9.5	9.5	9.125	9.5	8.25	8.25	8	7.75
14	F	70	70	30	30	40	40	12	12	40	40	4	4	45	45	2	2	25	30	10	10	40	40	2	2	30	35	4	6	0	0	2	1	3	9	9	9	8	8	8	8	7.75	7.5	7.5	6.75	6.5	6.25	6.5
15	F	35	35	20	20	20	20	4	4	20	20	4	4	15	15	4	4	12	12	4	4	12	12	4	2	15	15	6	6	800	800	1	1	3	4	3	2.5	2.5	2.5	1.75	2	2.625	1.75	1.25	1.25	1.25	1	1.125
15	F	35	35	20	20	20	20	4	4	20	20	4	4	15	15	4	4	12	12	4	4	12	12	4	2	15	15	6	6	800	800	2	2	3	2.5	2	1.5	1.75	2.5	1.25	1.75	1.375	0.5	0.25	0.375	1.25	0.25	0.75
16	M	50	50	20	20	15	15	6	6	12	12	0	0	20	20	0	0	20	20	0	0	20	20	0	0	20	20	4	6	800	140	1	1	3	5.5	5.5	5.5	5	4.5	3.5	2.25	5	4.75	5	4.5	3.875	3	1.75
16	M	50	50	20	20	15	15	6	6	12	12	0	0	20	20	0	0	20	20	0	0	20	20	0	0	20	20	4	6	800	140	2	2	3	5	4.5	5	4	3.5	3	2	4.5	4	4.5	3.5	3	2.5	1.5
17	M	60	60	45	45	20	25	2	6	25	25	4	8	30	30	6	6	10	10	0	0	12	10	0	0	10	10	0	0	3000	400	1	3	3	4	3.5	2.25	3.5	2	1.75	1.75	3.5	2.625	1.5	2.5	1	0.875	0.75
17	M	60	60	45	45	20	25	2	6	25	25	4	8	30	30	6	6	10	10	0	0	12	10	0	0	10	10	0	0	3000	400	2	3	3	3.5	3	2.25	3.5	2	1.75	1.5	3.25	2.625	1.75	2.875	1.5	1.375	1.125
18	M	45	45	35	35	10	12	4	4	6	6	2	4	10	10	6	6	6	6	4	4	8	8	0	0	6	6	2	2	3000	400	1	1	3	3	3.5	2.5	2.5	2.5	2	2.25	3	3.5	2.5	2.375	2.125	1.75	1.75
18	M	45	45	35	35	10	12	4	4	6	6	2	4	10	10	6	6	6	6	4	4	8	8	0	0	6	6	2	2	3000	400	2	2	3	4	4.5	3.5	3	3	2.5	3.5	4	4.5	3.5	3	3	2.5	3.25
19	F	30	35	20	20	10	10	0	0	10	10	0	0	10	12	0	0	6	6	0	0	0	0	0	0	0	0	0	0	0	400	1	1	3	1.5	1.25	1.25	1.25	0.75	0	-1	1.5	1	0.875	1	0.5	0	-1.125
19	F	30	35	20	20	10	10	0	0	10	10	0	0	10	12	0	0	6	6	0	0	0	0	0	0	0	0	0	0	0	400	2	2	3	1.75	1.5	1.25	1.25	1.25	1	0	1.75	1.25	1	1	1.25	1	0
20	M	60	60	60	60	6	6	6	6	0	0	0	0	15	20	0	0	20	25	2	2	12	12	0	0	20	20	0	0	0	0	1	1	1	3.5	3.5	4.5	5.5	5.5	4.5	5.5	3.5	3.125	3.75	4.5	4.5	3.25	4.25
20	M	60	60	60	60	6	6	6	6	0	0	0	0	15	20	0	0	20	25	2	2	12	12	0	0	20	20	0	0	0	0	2	2	2	3.5	3.5	4.5	5	4.5	4	5	3.5	3.25	3.75	4	3.5	2.75	3.375
21	F	60	70	20	20	35	35	2	2	35	35	2	2	25	25	2	2	20	20	0	0	15	15	0	0	10	10	0	0	200	100	1	1	3	6	7	7.5	6	4.5	3.5	3.5	6	7	7.25	5.75	4.25	3.25	3.25
21	F	60	70	20	20	35	35	2	2	35	35	2	2	25	25	2	2	20	20	0	0	15	15	0	0	10	10	0	0	200	100	2	2	3	6	7.5	7.5	6.5	5	3.5	2.75	6	7	6.75	5.75	4.25	2.75	2
22	M	30	30	20	30	15	20	0	2	20	20	4	4	20	20	6	6	30	30	6	6	25	25	6	6	20	25	4	8	3000	200	1	2	3	2	2.25	2.5	2.5	2.25	2.5	2.25	2	2.25	2.375	2.5	2.25	2.5	2.25
22	M	30	30	20	30	15	20	0	2	20	20	4	4	20	20	6	6	30	30	6	6	25	25	6	6	20	25	4	8	3000	200	2	1	3	2.5	2.75	2.25	2.25	3	3	2.5	2.5	2.75	2.25	2.25	3	3	2.5
23	F	35	35	25	25	12	12	6	6	15	15	8	12	25	25	10	15	6	6	4	4	6	6	4	4					3000	400	1	1	3	1.5	1	1	1	1	1.25		1.5	0.5	1	1	1	1.25
23	F	35	35	25	25	12	12	6	6	15	15	8	12	25	25	10	15	6	6	4	4	6	6	4	4					3000	400	2	2	3	1.25	0.75	0.5	0.75	0.75	0.75		1.25	0.75	0.5	0.75	0.75	0.75
24	F	35	35	20	20	0	0	-4	-4	0	0	-2	-2	0	0	-2	-2	0	0	-4	-4	0	0	-4	-4	0	0	-4	-4	200	200	1	2	3	2.5	2	1.75	1	0.25	0	0.75	2.125	1.5	1.125	0.625	-0.125	-0.375	0.375
24	F	35	35	20	20	0	0	-4	-4	0	0	-2	-2	0	0	-2	-2	0	0	-4	-4	0	0	-4	-4	0	0	-4	-4	200	200	2	1	3	2.5	1.5	1.25	0.75	0	0	0	2.25	1	0.875	0.25	-0.375	-0.375	-0.25
25	M	35	35	20	25	8	10	0	0	25	25	4	4	15	15	4	4	12	12	0	0	12	12	4	2	12	12	0	0	3000	400	1	2	3	3	2.5	2.75	2.5	1.25	1.75	1	2.375	1.875	2.25	2	1.25	1.5	0.5
25	M	35	35	20	25	8	10	0	0	25	25	4	4	15	15	4	4	12	12	0	0	12	12	4	2	12	12	0	0	3000	400	2	1	3	1.5	1.5	1.5	1	0.75	1	0.25	1.5	1.5	1.5	1	0.75	1	0.25
26	F	30	30	15	20	0	0	0	0	0	0	0	0	0	0	0	0	0	0	0	0	0	0	0	0	-2	-2	-2	-2	3000	400	1	3	3	2	2.5	1.75	1.25	0.75	0.5	0.25	2	2.5	1.75	1.25	0.75	0.5	0.25
26	F	30	30	15	20	0	0	0	0	0	0	0	0	0	0	0	0	0	0	0	0	0	0	0	0	-2	-2	-2	-2	3000	400	2	3	3	1.75	2.5	2.25	1.5	1	0.75	0.25	1.75	2.5	2.25	1.25	1.125	0.75	0.25
27	F	40	50	15	20	15	15	0	0	6	6	-4	-4	10	15	0	0	10	10	0	0	8	8	0	0	6	6	0	0			1	2	3	6.5	7	6	5.5	5	5.5	5	6	6	5.25	4.5	4	4.5	4
27	F	40	50	15	20	15	15	0	0	6	6	-4	-4	10	15	0	0	10	10	0	0	8	8	0	0	6	6	0	0			2	1	3	6	6	4.5	4	3.5	3.5	3.5	5.5	5.5	4	3.5	3	3	3
28	M	40	40	30	30	12	12	2	2	2	2	0	0	0	0	0	0	0	0	0	0	0	0	0	0	0	0	0	0	800	80	1	2	3	2.25	2.5	2.25	1.75	1.5	1.5	1.25	2	2.25	1.75	1.125	0.875	0.875	0.875
28	M	40	40	30	30	12	12	2	2	2	2	0	0	0	0	0	0	0	0	0	0	0	0	0	0	0	0	0	0	800	80	2	1	3	2.5	2.5	2	1.75	1	1	0.5	2.25	2.375	1.625	1.25	0.625	0.625	0.25
29	M	30	30	25	25	2	2	0	0	4	4	0	0	4	4	0	0	0	0	0	0	0	0	0	0					400	100	1	2	3	1.25	1.25	0.75	0.5	0.5	-0.25		1.25	1.25	0.75	0.5	0.5	-0.375
29	M	30	30	25	25	2	2	0	0	4	4	0	0	4	4	0	0	0	0	0	0	0	0	0	0					400	100	2	1	3	1.75	1.25	0.75	0.5	0.5	-0.25		1.75	1.25	0.75	0.5	0.5	-0.25
30	F	65	65	20	20	6	6	0	0	12	15	0	0	6	6	0	0	8	8	0	0	4	4	0	0	0	0	0	0	0	800	1	1	3	4.5	3.5	3	2.25	2	1.75	0.75	4.25	3	2.5	1.75	1.5	1.125	0.375
30	F	65	65	20	20	6	6	0	0	12	15	0	0	6	6	0	0	8	8	0	0	4	4	0	0	0	0	0	0	0	800	2	2	3	4.5	3.5	2.75	2	2.5	2.25	2	4.5	3.25	2.5	1.75	2	1.875	1.75
31	M	35	40	15	20	20	20	2	6	20	20	4	4	30	30	6	6	12	12	4	4	15	15	4	4	12	15	4	6	0	800	1	2	1	3	3.5	3	3	2	2	1.5	3	2.625	2.375	2.375	1.5	1.5	1
31	M	35	40	15	20	20	20	2	6	20	20	4	4	30	30	6	6	12	12	4	4	15	15	4	4	12	15	4	6	0	800	2	1	2	2	3	2.5	2.5	1.75	1.5	1.25	2	2.375	2.125	2.125	1.25	1	0.875
32	F	40	40	20	20	8	8	0	0	10	12	2	2	6	6	2	2	6	6	2	2	0	0	0	0	0	0	0	0	800	400	1	1	3	2.5	2	1.25	0.75	1	0.5	0.25	2.5	2	1.25	0.75	1	0.5	0.25
32	F	40	40	20	20	8	8	0	0	10	12	2	2	6	6	2	2	6	6	2	2	0	0	0	0	0	0	0	0	800	400	2	2	3	4	4	2.5	2.5	2.75	2.25	2.25	4	4	2.5	2.5	2.75	2.25	2.25
33	F	70	70	15	20	35	40	4	4	40	40	0	0	30	35	0	0	35	40	0	0	40	40	0	0	30	35	0	0	400	400	1	1	2	9.25	8.5	8	8	8.5	7	7.5	9.25	8.5	8	8	8.5	7	7.5
33	F	70	70	15	20	35	40	4	4	40	40	0	0	30	35	0	0	35	40	0	0	40	40	0	0	30	35	0	0	400	400	2	2	1	10	8.75	8	8	8	6.5	7.5	10	8.75	8	8	8	6.5	7.5
34	F	50	50	30	30	10	12	0	0	6	8	0	0	4	4	0	0	0	0	0	0	0	0	0	0	0	0	0	0	200	100	1	1	3	2.5	2.25	2	2	1.25	0.75	0	2	2	1.75	1.75	1.5	0.75	-0.125
34	F	50	50	30	30	10	12	0	0	6	8	0	0	4	4	0	0	0	0	0	0	0	0	0	0	0	0	0	0	200	100	2	2	3	2.5	1.5	1.75	1.25	0.75	0.5	0	2	1.5	1.75	1.25	1	1	-0.125
35	M	45	45	30	35	15	15	4	4	12	15	2	4	20	20	8	12	4	4	0	0	2	2	0	0	0	6	0	0	3000	400	1	2	3	1.75	1.5	1.5	0.5	0.75	0	0	1.5	1.25	1.25	0.25	0.5	-0.125	-0.125
35	M	45	45	30	35	15	15	4	4	12	15	2	4	20	20	8	12	4	4	0	0	2	2	0	0	0	6	0	0	3000	400	2	1	3	1.5	1.75	1.5	0.25	0.5	0	-0.25	1.25	1.375	1.25	0.25	0.5	0	-0.25
36	F	50	50	20	20	25	25	2	2	25	25	2	4	30	30	2	4	25	30	2	2	25	25	0	0	20	25	0	0			1	2	1	7.75	7.5	6.5	6.5	6	5.5	5.5	7.75	7.5	6.5	6.5	6	5.5	5.5
36	F	50	50	20	20	25	25	2	2	25	25	2	4	30	30	2	4	25	30	2	2	25	25	0	0	20	25	0	0			2	1	2	8	7	5.5	5.5	5	4.5	4.5	8	7	5.5	5.5	5	4.5	4.5
37	M	70	70	30	30	25	25	2	2	30	30	6	6	25	25	4	8	20	20	4	4	20	20	6	6							1	1	2	3.5	3.75	3.25	3	2.75	3.5		3.5	2.875	2.5	1.75	1.375	2.75
37	M	70	70	30	30	25	25	2	2	30	30	6	6	25	25	4	8	20	20	4	4	20	20	6	6							2	2	1	4.5	4	2.25	2	1.5	1.75		4.5	3.25	1.375	1	0.25	0.625
38	F	40	45	25	30	4	8	0	0	0	0	0	0	0	0	0	0	0	0	0	0									400	100	1	1	3	3	2.25	1.5	1	0.5			3	2.25	1.5	1	0.5
38	F	40	45	25	30	4	8	0	0	0	0	0	0	0	0	0	0	0	0	0	0									400	100	2	2	3	3	2.25	1.5	0.75	0			3	2.25	1.5	0.75	0
39	F	45	45	30	30	12	15	0	0	12	12	0	0	10	10	0	0	8	8	0	0	10	8	4	0	4	4	0	0			1	1	2	3	3.5	3	2.5	2.5	2.25	2	3	3.25	2.75	2.5	2.5	2.25	2
39	F	45	45	30	30	12	15	0	0	12	12	0	0	10	10	0	0	8	8	0	0	10	8	4	0	4	4	0	0			2	2	1	5.5	4.5	4	4	4	3.5	3.25	5.5	4.5	4	4	4	3.5	3.25
40	M	35	35	20	25	20	25	6	6	30	30	10	15	30	35	6	10	6	8	0	0	20	20	4	4							1	3	3	4	4.5	4.5	3.5	4	4		4	4.25	4	3	3.75	3.75
40	M	35	35	20	25	20	25	6	6	30	30	10	15	30	35	6	10	6	8	0	0	20	20	4	4							2	3	3	3	3.5	3.5	2.5	3	3		3	3.5	3.5	2.5	3	3
41	M	65	65	50	50	25	30	6	8	20	20	4	8	30	35	4	6	40	40	4	6											1	3	3	4	3.5	4	4.5	3.75			3.5	2.75	3.25	3.5	2.875
41	M	65	65	50	50	25	30	6	8	20	20	4	8	30	35	4	6	40	40	4	6											2	3	3	4	3.5	4	4	3.75			3.5	2.75	3.25	3.25	2.625
42	M	65	65	40	50	15	15	0	0	6	6	0	0	6	6	0	0	12	12	4	6	10	6	0	0					0	3000	1	2	3	4.5	5.5	5	3.5	3	3		4.25	5.25	4.5	3	2	1.75
42	M	65	65	40	50	15	15	0	0	6	6	0	0	6	6	0	0	12	12	4	6	10	6	0	0					0	3000	2	1	3	5.5	5.5	5.5	4.5	4	4.5		5.25	5.5	5	4	2.75	3.75
43	F	60	70	45	45	20	20	4	4	12	12	0	0	10	10	0	0	0	0	0	0	0	0	-4	-4							1	1	2	7	6.5	6	6.5	5.5	5.5		6.75	6.5	5	6	5	5
43	F	60	70	45	45	20	20	4	4	12	12	0	0	10	10	0	0	0	0	0	0	0	0	-4	-4							2	2	1	6.5	6.5	6	6	5.5	5		6.25	6.5	5.25	5.5	5	4.5
44	M	50	50	20	20	15	15	-2	-2	10	10	-2	-2	8	8	-4	-4	-4	-4	0	0	-4	-4	-12	-12					400	100	1	2	1	5	6.5	4	4	4.5	5		4.5	5.75	3.5	3.5	4	4.375
44	M	50	50	20	20	15	15	-2	-2	10	10	-2	-2	8	8	-4	-4	-4	-4	0	0	-4	-4	-12	-12					400	100	2	1	2	4.5	6	3	4	3	3.5		4.25	5.5	2.75	3.25	2.625	3
45	F	55	55	35	35	15	15	2	2	20	20	0	2	12	12	0	0	8	8	0	0	4	4	0	0					800	400	1	2	3	2.25	2.5	2.25	1.5	1.5	0.5		2	2.25	2	1.25	1.125	0.125
45	F	55	55	35	35	15	15	2	2	20	20	0	2	12	12	0	0	8	8	0	0	4	4	0	0					800	400	2	1	3	2.25	2.5	2.25	1.5	1.75	0.25		2	2.25	2	1.25	1.375	-0.125
46	F	40	40	20	20	15	15	0	0	8	8	0	0	6	6	0	0	8	8	2	2	8	8	2	2							1	2	3	4.5	4	3.25	2.25	1.25	1		4	3.5	2.125	1.125	0.5	0
46	F	40	40	20	20	15	15	0	0	8	8	0	0	6	6	0	0	8	8	2	2	8	8	2	2							2	1	3	4	3.5	3	2.5	1.25	0.75		3.5	2.75	2	1.125	0.375	-0.125
47	F	45	45	25	25	10	10	0	0	10	10	0	0	10	10	0	0	12	12	2	2	8	8	0	0					800	140	1	2	1	3.5	3	2.5	3	2	1.5		3.5	2.75	2.25	3	2	1.5
47	F	45	45	25	25	10	10	0	0	10	10	0	0	10	10	0	0	12	12	2	2	8	8	0	0					800	140	2	1	2	3	2.5	2	3	1.25	1.25		3	2.5	1.75	2.375	0.75	0.875
48	M	50	50	30	30	10	10	2	2	15	15	8	8	10	10	6	6	10	12	0	0											1	1	3	4.5	3	2.5	3.5	2.5			4.5	2.75	2.25	3.5	2
48	M	50	50	30	30	10	10	2	2	15	15	8	8	10	10	6	6	10	12	0	0											2	2	3	4.5	3	2.5	3.5	2.5			4.5	2.75	2.25	3.5	2
49	F	40	40	20	25	10	10	4	4	12	12	4	4	10	10	4	4	10	15	6	6	12	12	8	8							1	3	3	2.25	2.25	2.25	3	3	2.25		2.25	2	2	2.75	2.375	1.625
49	F	40	40	20	25	10	10	4	4	12	12	4	4	10	10	4	4	10	15	6	6	12	12	8	8							2	3	3	2.25	2.25	2.25	2	2	1.25		2.25	2	2	1.75	1.5	0.75
50	M	70	75	50	50	8	8	0	0	15	15	0	0	15	15	0	0	15	15	0	0	15	15	0	0							1	3	1	6	6	6.5	6	6	5.5		5.5	5.25	5.25	4.75	5.5	4.75
50	M	70	75	50	50	8	8	0	0	15	15	0	0	15	15	0	0	15	15	0	0	15	15	0	0							2	3	1	6	6	6	5.5	5.5	5.5		5.5	5.25	4.75	4.75	4.5	4.5
51	M	35	35	20	20	10	10	6	6	6	10	6	8	12	12	4	4	8	8	4	4	2	2	0	0					100	100	1	2	3	2.5	1	0.75	0.5	0.25	0		1.5	-0.5	-0.875	-1.125	-1.5	-2
51	M	35	35	20	20	10	10	6	6	6	10	6	8	12	12	4	4	8	8	4	4	2	2	0	0					100	100	2	1	3	1.25	1	0.5	0.25	0	-0.5		0.375	-0.625	-1	-1.25	-1.75	-2.25
52	M	35	35	25	25	10	10	0	0	15	15	0	0	12	12	0	0	15	15	0	0	15	15	0	0					800	400	1	3	3	5	5	4.5	4.5	4	4		5	4.5	3.75	3.75	3.25	3.25
52	M	35	35	25	25	10	10	0	0	15	15	0	0	12	12	0	0	15	15	0	0	15	15	0	0					800	400	2	3	3	5.5	4.5	4.5	4.5	3.5	3.5		5.25	3.5	3.25	3.25	2.25	2.25
53	F	60	60	25	25	30	35	4	6	20	25	0	0	15	15	0	0	15	20	0	0	20	20	0	0					0	400	1	1	2	6	5.5	5	5.5	5.5	4.5		5.5	4.5	4	4.5	4.5	3.75
53	F	60	60	25	25	30	35	4	6	20	25	0	0	15	15	0	0	15	20	0	0	20	20	0	0					0	400	2	2	1	5	4.5	4	5.5	5	4.5		4.5	3.75	3.125	4.5	4	3.5
54	M	30	30	15	15	4	4	4	4	4	4	4	4	2	2	2	2	2	2	2	2	0	0	0	0					3000	800	1	2	3	1.25	1	0.75	0.5	0.25	-0.25		1.25	1	0.75	0.5	0.25	-0.25
54	M	30	30	15	15	4	4	4	4	4	4	4	4	2	2	2	2	2	2	2	2	0	0	0	0					3000	800	2	1	3	-0.25	-1.25	-1.5	-1.75	-1.75	-2.25		-0.25	-1.25	-1.5	-1.75	-1.75	-2.25
55	M	80	80	60	65	10	10	-4	-4	12	12	2	2	20	25	2	2	30	30	0	0	25	25	0	0							1	3	3	1.75	3.5	4.5	4.5	4	4		1.75	2.625	4	4	3.5	3.5
55	M	80	80	60	65	10	10	-4	-4	12	12	2	2	20	25	2	2	30	30	0	0	25	25	0	0							2	3	3	2	3	3.5	3.5	3.5	3.5		2	2.625	4.5	3	3	3
56	M	80	80	60	60	30	30	15	20	35	45	20	25	30	35	12	15	0	0	0	0	0	0	0	0							1	2	3	2.25	3	2.5	2.25	0.5	0.25		2	2.75	2.25	2	0.5	0.25
56	M	80	80	60	60	30	30	15	20	35	45	20	25	30	35	12	15	0	0	0	0	0	0	0	0							2	1	3	2.5	2.5	2.5	1.75	0.5	0.25		2.5	2.75	2.5	1.75	0.5	0.25
57	M	40	40	20	20	20	20	-4	-4	20	20	-2	-2	20	20	0	2	20	20	0	0	15	15	0	0							1	1	3	3	3	3	2.5	2.5	2		2.75	2.5	2.5	2.25	2	1.75
57	M	40	40	20	20	20	20	-4	-4	20	20	-2	-2	20	20	0	2	20	20	0	0	15	15	0	0							2	2	3	3	3	3	2.5	2.5	2		2.5	2.5	2.5	2.25	2.25	2
58	M	45	45	25	25	12	15	2	2	12	15	4	4	6	6	0	0	4	4	0	0											1	3	3	1.5	1.5	1	1.25	1			1.5	1.25	0.625	0.75	0.75
58	M	45	45	25	25	12	15	2	2	12	15	4	4	6	6	0	0	4	4	0	0											2	3	3	1.5	1.5	0.75	1	1			1.5	1.25	0.5	0.625	0.75
59	M	70	70	40	45	12	15	2	2	6	6	0	0	8	8	2	2	8	10	2	2									200	140	1	2	3	5.5	3.5	3	2.5	1.75			4.75	2.75	2.25	1.75	1
59	M	70	70	40	45	12	15	2	2	6	6	0	0	8	8	2	2	8	10	2	2									200	140	2	1	3	5	4	2.5	3	2.5			4.5	3	2	2	1.5
60	M	50	50	30	35	6	6	-4	-4	0	0	-4	-4	0	0	0	0	0	0	-4	-4											1	2	1	5	4.5	4	4.5	4.5			4.25	3.5	3.75	3.375	3.375
60	M	50	50	30	35	6	6	-4	-4	0	0	-4	-4	0	0	0	0	0	0	-4	-4											2	1	2	5	4.5	3	4.5	4			4.5	4	3	3.25	2.75
61	M	40	50	15	15	20	25	2	2	25	25	0	0	35	35	0	0	15	15	0	0									800	200	1	3	3	3	4	4.5	4	4			3	3.5	4.25	3.75	3.75
61	M	40	50	15	15	20	25	2	2	25	25	0	0	35	35	0	0	15	15	0	0									800	200	2	3	3	3	3.5	3.5	3	3			3	2.875	3.5	3	3
62	F	65	65	50	50	30	35	15	20	35	35	4	4	30	35	6	6	40	45	8	8											1	1	3	3.5	4	5	5	5			3.5	3.5	4.5	5	4.5
62	F	65	65	50	50	30	35	15	20	35	35	4	4	30	35	6	6	40	45	8	8											2	2	3	4.5	4	4	4	4.5			4.5	4	4	4	4.25
63	F	60	60	35	40	12	12	4	4	12	15	4	6	15	15	4	4	15	15	0	0											1	1	3	2	2.5	2.5	1.75	1.5			1.75	2.25	2.5	1.25	1.125
63	F	60	60	35	40	12	12	4	4	12	15	4	6	15	15	4	4	15	15	0	0											2	2	3	2	2	1.5	0.75	0.75			1.75	2	1.5	0.375	0.625
64	F	60	60	40	40	6	10	0	0	8	8	0	0	10	10	0	0	15	15	0	0											1	2	3	2.5	2	1.75	2	2			2.5	2	1.75	2	2
64	F	60	60	40	40	6	10	0	0	8	8	0	0	10	10	0	0	15	15	0	0											2	1	3	2.5	2	1.5	1.75	2			2.5	2	1.5	1.75	2
65	F	35	35	25	25	0	0	0	0	0	0	0	0	0	0	0	0	0	0	0	0									0	3000	1	3	3	2.25	1	1.25	1	0.5			2	0.625	0.75	0.625	0.125
65	F	35	35	25	25	0	0	0	0	0	0	0	0	0	0	0	0	0	0	0	0									0	3000	2	3	3	2	0.75	0.75	0.25	-0.25			1.75	0.5	0.5	0	-0.5
66	M	25	25	15	15	8	15	4	4	10	12	6	8	12	12	2	2	6	6	2	2											1	3	3	2.5	2.5	3.5	1.5	1.5			2.125	2.25	3.25	1.25	1.375
66	M	25	25	15	15	8	15	4	4	10	12	6	8	12	12	2	2	6	6	2	2											2	3	3	2.75	2.5	3.5	1.25	1.5			2.375	2.25	3.25	0.75	1.125
67	M	50	60	20	25	4	4	0	0	0	0	0	0	10	10	0	0	6	6	0	0											1	2	3	3.5	2.75	2.25	1.75	1.25			3.25	2.125	1.75	1.25	0.875
67	M	50	60	20	25	4	4	0	0	0	0	0	0	10	10	0	0	6	6	0	0											2	1	3	2.5	2.75	2.5	1.75	1.25			2.25	2.25	1.875	1.25	0.875
68	F	50	50	35	35	8	12	4	4	6	6	2	4	2	2	0	0	2	2	0	0									3000	400	1	2	3	4.25	3	3	2				3.875	2.5	2.375	1.5
68	F	50	50	35	35	8	12	4	4	6	6	2	4	2	2	0	0	2	2	0	0									3000	400	2	1	3	4	2	2	1.5				3.5	1.625	1.625	1
